# Supplementary material for: Magnesium sulphate reduces tertiary gliosis but does not improve EEG recovery or white or grey matter cell survival after asphyxia in preterm fetal sheep
Source: J Physiol. 2023 Apr 13;601(10):1999–2016. doi: 10.1113/JP284381 (PMC10952359; doi:10.1113/JP284381)
Supplement: Supplementary file 1 — Statistical Summary Document [file TJP-601-1999-s002.xlsx]

## Sheet: Statistical Summary Table
Statistical Summary Document
Manuscript Title:	MgSO4 reduces tertiary gliosis but does not improve EEG recovery, or white or grey matter cell survival after asphyxia in preterm fetal sheep
Authors:	Robert Galinsky, Simerdeep K. Dhillon, Sharmony B. Kelly, Guido Wassink, Joanne O. Davidson, Christopher A. Lear, Lotte G. van den Heuij, Laura Bennet, Alistair J. Gunn
Animal model used, if applicable:	Fetal hypoxia-ischaemia induced by 25 min of umbilical cord occlusion
Underlying hypothesis:	Can MgSO4 improve maturation of electroencephalographic (EEG) activity and mitigate white and grey matter injury in preterm fetal sheep after 3 weeks recovery from asphyxia at 0.7 of gestation
Definitions of ‘n’:	Number of subjects in each experimental group
Abreviations for group names	Sham occlusion (SO), vehicle+occlusion (VO), MgSO4+occlusion (MO)
Statistical summary table:
Experimental question number	Finding/ conclusion	Variable	Mean value	Standard Deviation	n	Exact P value	Figure/table in which data are presented	Units	Data comparisons	Statistical test	Any other experimental factors	Comments
Multiple tests of the same question are shown in different rows		e.g. cortex vs cerebellum or genotype	(or other summary statistic)	(SD)	(value)	If P is considered significant against a stated confidence limit, authors may indicate this in bold.The exact value must be stated unless P is less than 0.0001, in which case < is permitted.			e.g. WT vs KO		e.g. subjects’ age or sex	e.g. observation
Was asphyxia associated with changes in EEG recovery, and did MgSO4 alter EEG recovery after occlusion?	yes	EEG power	recovery: SO=2, VO=-1, MO=-1	SO=2, VO=2, MO=1	SO=6, VO=6, MO=7	0.0074 (SO v VO), 0.0058 (SO v MO)	Fig 2	dB	SO v VO, MO and VO v MO	two way ANOVA with time as repeated measure. Post hoc between group comparison performed using Fisher's protected least significant difference test	No	na
		EEG frequency	recovery 1-94 h: SO=1, VO=-1, MO=-1; recovery 430-504 h: SO=-1, VO=2, MO=2	recovery 1-94 h: SO=1, VO=1, MO=2; recovery 430-504 h: SO=2, VO=2, MO=2	SO=6, VO=6, MO=7	recovery 1-94 h: 0.0303 (SO v VO), 0.0253 (SO v MO); recovery 430-504 h: 0.0194 (SO v VO), 0.0159 (SO v MO)	Fig 2	Hz	SO v VO, MO and VO v MO	two way ANOVA with time as repeated measure. Post hoc between group comparison performed using Fisher's protected least significant difference test	No	na
Was asphyxia associated with changes in fetal blood gas, glucose and lactate composition, and did MgSO4 alter blood gas, glucose and lactate concentrations	yes	pH	5 min: SO=7.36, VO7.03, MO=7.03; 17 min: SO7.36, VO=6.85, MO=6.88; 1 h: SO=7.36, VO=7.25, MO=7.25; 2h: SO=7.36, VO=7.26, MO=7.31, 6 h: SO=7.36, VO=7.41, MO=7.38	5 min: SO=0.02, VO=0.03, MO=0.02; 17 min: SO=0.02, VO=0.02, MO=0.09; 1 h: SO=0.02, VO=0.04, MO=0.02; 2h: SO=0.03, VO=0.05, MO=0.04, 6 h: SO=0.02, VO=0.01, MO=0.04	SO=6, VO=6, MO=7	5 min: <0.0001 (SO v VO), <0.0001 (SO v MO); 17 min: <0.0001 (SO v VO), <0.0001 (SO v MO); 1 h: 0.0003 (SO v VO), <0.0001 (SO v MO) ; 2h: 0.0057 (SO v VO), 0.0314 (SO v MO) 6 h: 0.0062 (SO v VO)	Table 1	na	SO v VO, MO and VO v MO	two way ANOVA with time as repeated measure. Post hoc between group comparison performed using Fisher's protected least significant difference test	No	na
		PCO2	5 min: SO=47, VO=101, MO=94; 17 min: SO=46, VO=135, MO=128; 4 h: SO=44, VO=49, MO=47	5 min: SO=3, VO=7, MO=6; 17 min: SO=3, VO=22, MO=10; 4 h: SO=3, VO=1, MO=6	SO=6, VO=6, MO=7	5 min: <0.0001 (SO v VO), <0.0001 (SO v MO) ; 17 min: 0.0037 (SO v VO), <0.0001 (SO v MO); 4 h: 0.0372 (SO v VO)	Table 1	mmHg	SO v VO, MO and VO v MO	two way ANOVA with time as repeated measure. Post hoc between group comparison performed using Fisher's protected least significant difference test	No	na
		PO2	5 min: SO=25, VO=7, MO=5; 17 min: SO=24, VO=10, MO=6; 7 d: SO=22, VO=31, MO=30; 14 d: SO=22, VO=30, MO=30	5 min: SO=3, VO=2, MO=2; 17 min: SO=2, VO=3, MO=3; 7 d: SO=3, VO=4, MO=4; 14 d: SO=3, VO=4, MO=5	SO=6, VO=6, MO=7	5 min: 0.0003 (SO v VO), 0.0002 (SO v MO); 17 min: 0.0006 (SO v VO), <0.0001 (SO v MO); 7 d: 0.0182 (SO v VO), 0.0238 (SO v MO); 14 d: 0.0007 (SO v VO), 0.0108 (SO v MO)	Table 1	mmHg	SO v VO, MO and VO v MO	two way ANOVA with time as repeated measure. Post hoc between group comparison performed using Fisher's protected least significant difference test	No	na
		lactate	5 min: SO=0.9, VO=4.2, MO=3.7; 17 min: SO=0.9, VO=6.1, MO=5.9; 1 h: SO=0.9, VO=5.8, MO=4.2; 2 h: SO=1.0, VO=5.6, MO=3.6; 4 h: SO=1.0, VO=4.0, MO=2.2	5 min: SO=0.1, VO=0.5, MO=0.7; 17 min: SO=0.2, VO=0.9, MO=0.7; 1 h: SO=0.1, VO=1.0, MO=1.1; 2 h: SO=0.2, VO=1.5, MO=1.4; 4 h: SO=0.1, VO=2.2, MO=1.1	SO=6, VO=6, MO=7	5 min: <0.0001 (SO v VO), <0.0001 (SO v MO) ; 17 min: 0.0026 (SO v VO), <0.0001 (SO v MO); 1 h: 0.0001 (SO v VO), 0.0004 (SO v MO), 0.0409 (VO v MO); 2 h: 0.0015 (SO v VO), 0.0069 (SO v MO); 4 h: 0.0449 (SO v VO)	Table 1	mmol/L	SO v VO, MO and VO v MO	two way ANOVA with time as repeated measure. Post hoc between group comparison performed using Fisher's protected least significant difference test	No	na
		glucose	5 min: SO=1.0, VO=0.4, MO=0.3; 17 min: SO=1.0, VO=0.6, MO=0.6; 1 h: SO=1.0, VO=1.5, MO=1.4; 4 h: SO=1.1, VO=1.4, MO=1.4; 6 h: SO=1.1, VO=1.5, MO=1.4	5 min: SO=0.1, VO=0.1, MO=0.1; 17 min: SO=1.0, VO=0.6, MO=0.6; 1 h: SO=0.1, VO=0.1, MO=0.3; 4 h: SO=0.1, VO=0.2, MO=0.3; 6 h: SO=0.1, VO=0.1, MO=0.2	SO=6, VO=6, MO=7	5 min: 0.0002 (SO v SO), 0.0001 (SO v MO); 17 min: 0.0455 (SO v VO), 0.0381 (SO v MO); 1 h: 0.0009 (SO v VO), 0.0297 (SO v MO); 4 h: 0.0099 (SO v VO), 0.0452 (SO v MO) ; 6 h: 0.0018 (SO v VO), 0.0039 (SO v MO)	Table 1	mmol/L	SO v VO, MO and VO v MO	two way ANOVA with time as repeated measure. Post hoc between group comparison performed using Fisher's protected least significant difference test	No	na
		Proportion of fetuses that developed sleep stage cycling	SO=5/6, VO=1/6, MO=1/7	na	SO=6, VO=6, MO=7	0.0801 (SO v VO), 0.0291 (SO v MO)	Fig 3	na	SO v VO, MO and VO v MO	Fisher’s exact test	No	na
Did asphyxia affect brain weight and did MgSO4 improve outcome?	yes	Brain weight	SO=40, VO=30, MO=36	SO=3, VO=4, MO=3	SO=6, VO=6, MO=7	0.0001 (SO v VO), 0.0050 (VO v MO)	Table 2	g	SO v VO, MO and VO v MO	One way ANOVA. Post hoc between group comparison performed using Fisher's protected least significant difference test	No	na
Did asphyxia affect grey matter inflammation and neuronal survival, and did MgSO4 improve outcome?	yes	Numbers of GFAP+ astrocytes
		Cortex	SO=48, VO=48, MO=37	SO=6, VO=4, MO=5	SO=6, VO=6, MO=7	0.006 (SO v MO), 0.006 (VO v MO)	Fig 4	cells/field	SO v VO, MO and VO v MO	two-way ANOVA, followed by the Fisher’s protected least significant difference test when significance was found between groups or region and group	No	na
		Caudate nucleus	SO=51, VO=62, MO=50	SO=5, VO=6, MO=7	SO=6, VO=6, MO=7	0.0029 (SO v VO), 0.0004 (VO v MO)	Fig 4	cells/field	SO v VO, MO and VO v MO	two-way ANOVA, followed by the Fisher’s protected least significant difference test when significance was found between groups or region and group	No	na
		Putamen	SO=42, VO=55, MO=44	SO=3, VO=8, MO=5	SO=6, VO=6, MO=7	0.0003 (SO v VO), 0.0021 (VO v MO)	Fig 4	cells/field	SO v VO, MO and VO v MO	two-way ANOVA, followed by the Fisher’s protected least significant difference test when significance was found between groups or region and group	No	na
		Area fraction GFAP+ astrocyte staining
		Cortex	SO=11, VO=13, MO=9	SO=1, VO=1, MO=1	SO=6, VO=6, MO=7	0.0032 (SO v VO), 0.0001 (VO v MO)	Fig 4	%	SO v VO, MO and VO v MO	two-way ANOVA, followed by the Fisher’s protected least significant difference test when significance was found between groups or region and group	No	na
		Caudate nucleus	SO=11, VO=12, MO=10	SO=1, VO=2, MO=2	SO=6, VO=6, MO=7	0.0083 (VO v MO)	Fig 4	%	SO v VO, MO and VO v MO	two-way ANOVA, followed by the Fisher’s protected least significant difference test when significance was found between groups or region and group	No	na
		Putamen	SO=11, VO=14, MO=10	SO=1, VO=2, MO=1	SO=6, VO=6, MO=7	0.0019 (SO v VO), 0.0001 (VO v MO)	Fig 4	%	SO v VO, MO and VO v MO	two-way ANOVA, followed by the Fisher’s protected least significant difference test when significance was found between groups or region and group	No	na
		Numbers of Iba-1+ microglia
		Cortex	SO=23, VO=20, MO=19	SO=1, VO=2, MO=4	SO=6, VO=6, MO=7		Fig 4	cells/field	SO v VO, MO and VO v MO	two-way ANOVA, followed by the Fisher’s protected least significant difference test when significance was found between groups or region and group	No	na
		Caudate nucleus	SO=30, VO=46, MO=35	SO=2, VO=18, MO=11	SO=6, VO=6, MO=7	0.0051 (SO v VO), 0.0436 (VO v MO)	Fig 4	cells/field	SO v VO, MO and VO v MO	two-way ANOVA, followed by the Fisher’s protected least significant difference test when significance was found between groups or region and group	No	na
		Putamen	SO=31, VO=40, MO=30	SO=5, VO=15, MO=7	SO=6, VO=6, MO=7		Fig 4	cells/field	SO v VO, MO and VO v MO	two-way ANOVA, followed by the Fisher’s protected least significant difference test when significance was found between groups or region and group	No	na
		Numbers of amoeboid Iba-1+ microglia
		Cortex	SO=4, VO=4, MO=3	SO=1, VO=1, MO=1	SO=6, VO=6, MO=7		Fig 4	cells/field	SO v VO, MO and VO v MO	two-way ANOVA, followed by the Fisher’s protected least significant difference test when significance was found between groups or region and group	No	na
		Caudate nucleus	SO=6, VO=8, MO=7	SO=2, VO=3, MO=2	SO=6, VO=6, MO=7	0.0450 (SO v VO), 0.0462 (VO v MO)	Fig 4	cells/field	SO v VO, MO and VO v MO	two-way ANOVA, followed by the Fisher’s protected least significant difference test when significance was found between groups or region and group	No	na
		Putamen	SO=6, VO=7, MO=5	SO=1, VO=2, MO=1	SO=6, VO=6, MO=7		Fig 4	cells/field	SO v VO, MO and VO v MO	two-way ANOVA, followed by the Fisher’s protected least significant difference test when significance was found between groups or region and group	No	na
		Numbers of NeuN+ neurons
		Cortex	SO=99, VO=82, MO=84	SO=16, VO=10, MO=13	SO=6, VO=6, MO=7	0.0141 (SO v VO), 0.0089 (VO v MO)	Fig 4	cells/field	SO v VO, MO and VO v MO	two-way ANOVA, followed by the Fisher’s protected least significant difference test when significance was found between groups or region and group	No	na
		Caudate nucleus	SO=89, VO=68, MO=63	SO=12, VO=9, MO=9	SO=6, VO=6, MO=7	0.0001 (SO v MO), 0.0015 (VO v MO)	Fig 4	cells/field	SO v VO, MO and VO v MO	two-way ANOVA, followed by the Fisher’s protected least significant difference test when significance was found between groups or region and group	No	na
		Putamen	SO=75, VO=53, MO=55	SO=11, VO=9, MO=7	SO=6, VO=6, MO=7	0.0011 (SO v VO), 0.0020 (VO v MO)	Fig 4	cells/field	SO v VO, MO and VO v MO	two-way ANOVA, followed by the Fisher’s protected least significant difference test when significance was found between groups or region and group	No	na
Did asphyxia affect white matter inflammation, oligodendrocyte survival and myelination, and did MgSO4 improve outcome?	yes	Numbers of GFAP+ astrocytes
		Intragyral white matter	SO=50, VO=58, MO=53	SO=5, VO=6, MO=4	SO=6, VO=6, MO=7	0.0330 (SO v VO)	Fig 6	cells/field	SO v VO, MO and VO v MO	two-way ANOVA, followed by the Fisher’s protected least significant difference test when significance was found between groups or region and group	No	na
		Periventricular white matter	SO=47, VO=58, MO=50	SO=7, VO=8, MO=7	SO=6, VO=6, MO=7	0.0061 (SO v VO), 0.0324 (VO v MO)	Fig 6	cells/field	SO v VO, MO and VO v MO	two-way ANOVA, followed by the Fisher’s protected least significant difference test when significance was found between groups or region and group	No	na
		Area fraction GFAP+ astrocyte staining
		Intragyral white matter	SO=11, VO=13, MO=10	SO=2, VO=2, MO=1	SO=6, VO=6, MO=7	0.0015 (VO v MO)	Fig 6	%	SO v VO, MO and VO v MO	two-way ANOVA, followed by the Fisher’s protected least significant difference test when significance was found between groups or region and group	No	na
		Periventricular white matter	SO=11, VO=12, MO=10	SO=2, VO=2, MO=2	SO=6, VO=6, MO=7	0.0390 (VO v MO)	Fig 6	%	SO v VO, MO and VO v MO	two-way ANOVA, followed by the Fisher’s protected least significant difference test when significance was found between groups or region and group	No	na
		Numbers of Iba-1+ microglia
		Intragyral white matter	SO=42, VO=54, MO=38	SO=8, VO=23, MO=8	SO=6, VO=6, MO=7	0.0510 (VO v MO)	Fig 6	cells/field	SO v VO, MO and VO v MO	two-way ANOVA, followed by the Fisher’s protected least significant difference test when significance was found between groups or region and group	No	na
		Periventricular white matter	SO=48, VO=64, MO=47	SO=5, VO=13, MO=15	SO=6, VO=6, MO=7	0.0545 (SO v MO), 0.0309 (VO v MO)	Fig 6	cells/field	SO v VO, MO and VO v MO	two-way ANOVA, followed by the Fisher’s protected least significant difference test when significance was found between groups or region and group	No	na
		Numbers of amoeboid Iba-1+ microglia
		Intragyral white matter	SO=5, VO=7, MO=4	SO=1, VO=3, MO=2	SO=6, VO=6, MO=7	0.0709 (VO v MO)	Fig 6	cells/field	SO v VO, MO and VO v MO	two-way ANOVA, followed by the Fisher’s protected least significant difference test when significance was found between groups or region and group	No	na
		Periventricular white matter	SO=6, VO=8, MO=5	SO=3, VO=3, MO=2	SO=6, VO=6, MO=7	0.0740 (VO v MO)	Fig 6	cells/field	SO v VO, MO and VO v MO	two-way ANOVA, followed by the Fisher’s protected least significant difference test when significance was found between groups or region and group	No	na
		Numbers of Olig-2+ oligodendrocytes
		Intragyral white matter	SO=88, VO=75, MO=55	SO=12, VO=17, MO=13	SO=6, VO=6, MO=7	0.0005 (SO v MO), 0.0236 (VO v MO)	Fig 6	cells/field	SO v VO, MO and VO v MO	two-way ANOVA, followed by the Fisher’s protected least significant difference test when significance was found between groups or region and group	No	na
		Periventricular white matter	SO=86, VO=78, MO=57	SO=15, VO=21, MO=12	SO=6, VO=6, MO=7	0.0017 (SO v VO), 0.0174 (VO v MO)	Fig 6	cells/field	SO v VO, MO and VO v MO	two-way ANOVA, followed by the Fisher’s protected least significant difference test when significance was found between groups or region and group	No	na
		Numbers of CC1+ oligodendrocytes
		Periventricular white matter	SO=100, VO=69, MO=69	SO=44, VO=12, MO=22	SO=6, VO=6, MO=7	0.0171 (SO v VO), 0.0211 (SO v MO)	Fig 6	cells/field	SO v VO, MO and VO v MO	two-way ANOVA, followed by the Fisher’s protected least significant difference test when significance was found between groups or region and group	No	na
		Area fraction MBP+ staining
		Intragyral white matter	SO=32, VO=23, MO=29	SO=7, VO=4, MO=5	SO=6, VO=6, MO=7	0.0179 (SO v VO), 0.0826 (VO v MO)	Fig 6	%	SO v VO, MO and VO v MO	two-way ANOVA, followed by the Fisher’s protected least significant difference test when significance was found between groups or region and group	No	na
		Periventricular white matter	SO=28, VO=17, MO=25	SO=8, VO=6, MO=7	SO=6, VO=6, MO=7	0.0060 (SO v VO), 0.0522 (VO v MO)	Fig 6	%	SO v VO, MO and VO v MO	two-way ANOVA, followed by the Fisher’s protected least significant difference test when significance was found between groups or region and group	No	na
